# Supplementary material for: Belgian endive-derived biostimulants promote shoot and root growth in vitro
Source: Sci Rep. 2022 May 25;12:8792. doi: 10.1038/s41598-022-12815-z (PMC9132888; doi:10.1038/s41598-022-12815-z)
Supplement: Supplementary file 2 — Supplementary Information 2. [file 41598_2022_12815_MOESM2_ESM.xlsx]

## Sheet: Legend
Legend
	PRL = Primary root length
	ARN = Adventitious root number
	LRN = Lateral root number
	LRI = Lateral root index
	LA = Leaf area
	HO = Belgian endive root water extract
	EH = Belgian endive root ethanol extract
	EA = Belgian endive root ethyl acetate extract
	HE = Belgian endive root hexane extract

## Sheet: Figure 1
Treatment	Plate no (Rep)	Seedling no	PRL	ARN	LRN	LRI
Ctrl	1	1	1	3	3	0.333333
	1	2	2.551	2	4	0.63775
	1	3
	1	4	3.104	2	1	3.104
	1	5	4.698	3	3	1.566
	1	6	6.96	3	7	0.994286
	1	7	5.733	3	4	1.43325
	1	8	7.098	3	14	0.507
	1	9	5.391	3	3	1.797
	1	10	4.902	1	4	1.2255
	2	1	1.23	3	1	1.23
	2	2	5.126	1	2	2.563
	2	3	3.457	4	1	3.457
	2	4	6.506	3	4	1.6265
	2	5	4.741	2	1	4.741
	2	6	3.001	2	0
	2	7	3.632	5	2	1.816
	2	8	0.9	1	1	0.9
	2	9	6.356	2	4	1.589
	2	10	0.739	3	2	0.3695
	3	1	0.829	2	1	0.829
	3	2	1.793	4	1	1.793
	3	3	1.351	4	2	0.6755
	3	4	1.033	4	3	0.344333
	3	5	1.126	3	3	0.375333
	3	6	2.158	5	1	2.158
	3	7	1.19	3	1	1.19
	3	8	0.693	3	1	0.693
	3	9	2.297	3	0
	3	10	0.971	4	1	0.971
HO_10-1	1	1	4.661	1	1	4.661
	1	2	1.708	4	1	1.708
	1	3	0.823	2	0
	1	4	4.331	2	1	4.331
	1	5	6.322	1	4	1.5805
	1	6	6.969	1	9	0.774333
	1	7	3.125	2	2	1.5625
	1	8	2.164	4	2	1.082
	1	9	0.627	2	2	0.3135
	1	10	0.824	3	3	0.274667
	2	1	6.901	2	13	0.530846
	2	2	1.953	2	0
	2	3	7.146	2	10	0.7146
	2	4	6.091	3	7	0.870143
	2	5	2.875	2	1	2.875
	2	6	6.416	3	7	0.916571
	2	7	5.392	1	5	1.0784
	2	8	6.173	3	8	0.771625
	2	9	3.887	3	0
	2	10	5.159	1	3	1.71967
	3	1	4.863	1	2	2.4315
	3	2	4.359	3	1	4.359
	3	3	5.388	1	5	1.0776
	3	4	4.936	1	1	4.936
	3	5	5.64	3	4	1.41
	3	6	7.204	2	8	0.9005
	3	7	5.956	0	5	1.1912
	3	8	5.343	2	2	2.6715
	3	9	5.775	0	2	2.8875
	3	10	6.695	0	11	0.608636
HO_10-2	1	1	5.869	6	6	0.978167
	1	2	5.386	3	4	1.3465
	1	3	3.901	0	3	1.30033
	1	4	3.643	3	2	1.8215
	1	5	3.71	4	2	1.855
	1	6	6.251	2	5	1.2502
	1	7	0.833	3	2	0.4165
	1	8	6.328	3	7	0.904
	1	9	5.989	1	7	0.855571
	1	10	7.031	4	9	0.781222
	2	1	4.389	3	1	4.389
	2	2	5.706	0	7	0.815143
	2	3	2.985	3	2	1.4925
	2	4	5.772	2	3	1.924
	2	5	7.327	3	9	0.814111
	2	6	7.212	1	8	0.9015
	2	7	2.077	3	1	2.077
	2	8	2.95	4	3	0.983333
	2	9	3.025	4	3	1.00833
	2	10	3.55	2	2	1.775
	3	1	6.23	1	5	1.246
	3	2	4.267	0	3	1.42233
	3	3	6.098	2	10	0.6098
	3	4	8.457	3	15	0.5638
	3	5	5.088	1	3	1.696
	3	6	2.667	0	2	1.3335
	3	7	5.025	1	5	1.005
	3	8	2.012	3	2	1.006
	3	9	6.592	2	8	0.824
	3	10	6.08	5	8	0.76
HO_10-3	1	1	1.988	4	3	0.662667
	1	2	3.229	0	1	3.229
	1	3	3.327	2	2	1.6635
	1	4	2.95	1	4	0.7375
	1	5	2.117	3	1	2.117
	1	6	4.1	3	4	1.025
	1	7	4.612	4	1	4.612
	1	8	1.913	2	3	0.637667
	1	9	0.854	2	1	0.854
	1	10	0.871	3	3	0.290333
	2	1	0.826	3	1	0.826
	2	2	3.833	3	1	3.833
	2	3	2.644	7	2	1.322
	2	4	3.109	2	1	3.109
	2	5	2.096	3	3	0.698667
	2	6	2.164	4	0
	2	7	2.79	2	2	1.395
	2	8	2.944	3	1	2.944
	2	9	2.079	2	3	0.693
	2	10	3.115	2	0
	3	1	2.53	3	1	2.53
	3	2	1.749	3	5	0.3498
	3	3	3.493	2	2	1.7465
	3	4	3.56	2	3	1.18667
	3	5	2.255	1	3	0.751667
	3	6	2.386	1	4	0.5965
	3	7	5.197	2	3	1.73233
	3	8	5.757	1	6	0.9595
	3	9	5.76	2	10	0.576
	3	10	5.276	4	4	1.319

## Sheet: Figure 2
Treatment	Plate no (Rep)	Seedling no	LA (cm2)
Ctrl (Water)	1	1	0.111
	1	2	0.146
	1	3
	1	4	0.136
	1	5	0.164
	1	6	0.214
	1	7	0.167
	1	8	0.243
	1	9	0.143
	1	10	0.105
	2	1	0.109
	2	2	0.107
	2	3	0.084
	2	4	0.171
	2	5	0.112
	2	6	0.113
	2	7	0.115
	2	8	0.152
	2	9	0.203
	2	10	0.095
	3	1	0.109
	3	2	0.094
	3	3	0.149
	3	4	0.107
	3	5	0.118
	3	6	0.169
	3	7	0.132
	3	8	0.162
	3	9	0.135
	3	10	0.11
HO_10-1	1	1	0.184
	1	2	0.167
	1	3	0.145
	1	4	0.11
	1	5	0.202
	1	6	0.238
	1	7	0.123
	1	8	0.241
	1	9	0.169
	1	10	0.201
	2	1	0.374
	2	2	0.094
	2	3	0.305
	2	4	0.408
	2	5	0.11
	2	6	0.269
	2	7	0.209
	2	8	0.233
	2	9	0.213
	2	10	0.24
	3	1	0.262
	3	2	0.135
	3	3	0.185
	3	4	0.154
	3	5	0.209
	3	6	0.287
	3	7	0.22
	3	8	0.243
	3	9	0.234
	3	10	0.27
HO_10-2	1	1	0.314
	1	2	0.149
	1	3	0.178
	1	4	0.29
	1	5	0.192
	1	6	0.377
	1	7	0.272
	1	8	0.262
	1	9	0.192
	1	10	0.301
	2	1	0.168
	2	2	0.17
	2	3	0.165
	2	4	0.185
	2	5	0.417
	2	6	0.326
	2	7	0.154
	2	8	0.237
	2	9	0.153
	2	10	0.169
	3	1	0.244
	3	2	0.16
	3	3	0.502
	3	4	0.485
	3	5	0.14
	3	6	0.24
	3	7	0.174
	3	8	0.28
	3	9	0.283
	3	10	0.328
HO_10-3	1	1	0.153
	1	2	0.153
	1	3	0.223
	1	4	0.186
	1	5	0.191
	1	6	0.124
	1	7	0.142
	1	8	0.137
	1	9	0.131
	1	10	0.173
	2	1	0.175
	2	2	0.177
	2	3	0.246
	2	4	0.157
	2	5	0.225
	2	6	0.227
	2	7	0.173
	2	8	0.38
	2	9	0.154
	2	10	0.112
	3	1	0.268
	3	2	0.137
	3	3	0.143
	3	4	0.259
	3	5	0.22
	3	6	0.375
	3	7	0.264
	3	8	0.258
	3	9	0.28
	3	10	0.294
Ctrl (DMF)	1	1	0.155
	1	2	0.163
	1	3	0.098
	1	4	0.098
	1	5	0.059
	1	6	0.192
	1	7	0.191
	1	8	0.148
	1	9	0.096
	1	10	0.248
	2	1	0.042
	2	2	0.159
	2	3	0.106
	2	4	0.133
	2	5	0.116
	2	6	0.115
	2	7	0.122
	2	8	0.149
	2	9	0.148
	2	10	0.111
	3	1	0.08
	3	2	0.135
	3	3	0.184
	3	4	0.091
	3	5	0.11
	3	6	0.157
	3	7	0.095
	3	8	0.174
	3	9	0.174
	3	10	0.132
EH_10-1	1	1	0.017
	1	2	0.09
	1	3	0.089
	1	4	0.052
	1	5	0.066
	1	6	0.048
	1	7	0.097
	1	8	0.031
	1	9	0.051
	1	10	0.079
	2	1	0.079
	2	2	0.054
	2	3	0.055
	2	4	0.056
	2	5	0.049
	2	6	0.117
	2	7	0.033
	2	8	0.072
	2	9	0.029
	2	10	0.044
	3	1	0.056
	3	2	0.055
	3	3	0.034
	3	4	0.048
	3	5	0.112
	3	6	0.038
	3	7	0.105
	3	8	0.032
	3	9	0.042
	3	10	0.031
EH_10-2	1	1	0.113
	1	2	0.168
	1	3	0.168
	1	4	0.106
	1	5	0.119
	1	6	0.114
	1	7	0.103
	1	8	0.152
	1	9	0.152
	1	10	0.117
	2	1	0.061
	2	2	0.157
	2	3	0.075
	2	4	0.074
	2	5	0.12
	2	6
	2	7
	2	8	0.207
	2	9	0.207
	2	10	0.085
	3	1	0.099
	3	2	0.109
	3	3	0.164
	3	4	0.164
	3	5	0.113
	3	6	0.091
	3	7	0.103
	3	8	0.088
	3	9	0.18
	3	10	0.08
EH_10-3	1	1	0.109
	1	2	0.038
	1	3	0.084
	1	4	0.07
	1	5	0.104
	1	6	0.12
	1	7	0.098
	1	8	0.193
	1	9	0.094
	1	10	0.101
	2	1	0.073
	2	2	0.066
	2	3	0.109
	2	4	0.093
	2	5	0.085
	2	6	0.053
	2	7	0.108
	2	8	0.058
	2	9	0.091
	2	10	0.132
	3	1	0.132
	3	2	0.187
	3	3	0.187
	3	4	0.186
	3	5	0.134
	3	6	0.134
	3	7	0.103
	3	8	0.106
	3	9	0.328
	3	10	0.327
EA_10-1	1	1	0.1
	1	2	0.087
	1	3	0.026
	1	4	0.089
	1	5	0.093
	1	6	0.081
	1	7	0.056
	1	8	0.049
	1	9	0.059
	1	10	0.056
	2	1	0.107
	2	2	0.096
	2	3	0.056
	2	4	0.089
	2	5	0.089
	2	6	0.105
	2	7	0.085
	2	8	0.058
	2	9	0.099
	2	10	0.121
	3	1	0.092
	3	2	0.048
	3	3	0.058
	3	4	0.086
	3	5	0.087
	3	6	0.133
	3	7	0.123
	3	8	0.066
	3	9	0.075
	3	10	0.069
EA_10-2	1	1	0.076
	1	2	0.085
	1	3	0.205
	1	4	0.101
	1	5	0.099
	1	6	0.136
	1	7	0.118
	1	8	0.184
	1	9	0.152
	1	10	0.112
	2	1	0.124
	2	2	0.13
	2	3	0.143
	2	4	0.094
	2	5	0.031
	2	6	0.074
	2	7	0.243
	2	8	0.102
	2	9	0.08
	2	10	0.166
	3	1	0.073
	3	2	0.084
	3	3	0.054
	3	4	0.11
	3	5	0.08
	3	6	0.091
	3	7	0.081
	3	8	0.047
	3	9	0.075
	3	10	0.056
EA_10-3	1	1	0.061
	1	2	0.07
	1	3	0.07
	1	4	0.16
	1	5	0.159
	1	6	0.075
	1	7	0.127
	1	8	0.05
	1	9	0.131
	1	10	0.113
	2	1	0.092
	2	2	0.072
	2	3	0.089
	2	4	0.131
	2	5	0.091
	2	6	0.193
	2	7	0.154
	2	8	0.126
	2	9	0.125
	2	10	0.059
	3	1	0.075
	3	2	0.067
	3	3	0.044
	3	4	0.071
	3	5	0.114
	3	6	0.088
	3	7	0.16
	3	8	0.118
	3	9	0.103
	3	10	0.128
HE_10-1	1	1	0.159
	1	2	0.056
	1	3	0.082
	1	4	0.099
	1	5	0.157
	1	6	0.112
	1	7	0.124
	1	8	0.106
	1	9	0.128
	1	10	0.146
	2	1	0.063
	2	2	0.207
	2	3	0.123
	2	4	0.143
	2	5	0.125
	2	6	0.126
	2	7	0.106
	2	8	0.117
	2	9	0.055
	2	10	0.029
	3	1	0.098
	3	2	0.047
	3	3	0.041
	3	4	0.106
	3	5	0.129
	3	6	0.091
	3	7	0.094
	3	8	0.141
	3	9	0.14
	3	10	0.094
HE_10-2	1	1	0.088
	1	2	0.119
	1	3	0.112
	1	4	0.196
	1	5	0.077
	1	6	0.103
	1	7	0.055
	1	8	0.095
	1	9	0.082
	1	10	0.058
	2	1	0.13
	2	2	0.166
	2	3	0.166
	2	4	0.131
	2	5	0.086
	2	6	0.086
	2	7	0.148
	2	8	0.138
	2	9	0.064
	2	10	0.09
	3	1	0.139
	3	2	0.107
	3	3	0.127
	3	4	0.085
	3	5	0.195
	3	6	0.147
	3	7	0.079
	3	8	0.069
	3	9	0.145
	3	10	0.054
HE_10-3	1	1	0.143
	1	2	0.215
	1	3	0.069
	1	4	0.173
	1	5	0.075
	1	6	0.099
	1	7	0.083
	1	8	0.107
	1	9	0.119
	1	10	0.148
	2	1	0.088
	2	2	0.121
	2	3	0.162
	2	4	0.058
	2	5	0.093
	2	6	0.186
	2	7	0.08
	2	8	0.074
	2	9	0.086
	2	10	0.154
	3	1	0.087
	3	2	0.127
	3	3	0.144
	3	4	0.143
	3	5	0.091
	3	6	0.147
	3	7	0.146
	3	8	0.244
	3	9	0.136
	3	10	0.101

## Sheet: Figure 3
Organic fractions										Aqueous fractions
Treatment	Plate no (Rep)	Seedling no	PRL	ARN	LRN					Treatment	Plate no (Rep)	Seedling no	PRL	ARN	LRN
Ctrl (DMF)	1	1	7.78771	0	2					Ctrl (Water)	1	1	3.93311	0	7
	1	2	5.51752	0	2						1	2	5.60237	1	4
	1	3	8.15399	0	5						1	3	6.10379	2	1
	1	4	7.73891	0	4						1	4	5.30135	2	5
	1	5	6.05386	1	8						1	5	1.56506	2	4
	1	6	1.35839	1	2						1	6	4.98672	2	5
	1	7	1.7117	1	6						1	7	5.32193	1	8
	1	8	1.68131	1	14						1	8	6.14977	6	0
	1	9	1.11175	1	4						1	9	5.52814	1	6
	1	10	3.78271	1	5						1	10	2.36935	0	10
	2	1	2.99989	0	13						2	1	2.75299	1	5
	2	2	3.19672	1	4						2	2	4.41692	0	6
	2	3	3.77011	0	12						2	3	4.00866	8	0
	2	4	6.20132	0	17						2	4	1.2106	0	2
	2	5	7.25017	2	9						2	5	3.54905	8	0
	2	6	1.36171	0	6						2	6	4.68107	4	0
	2	7	6.12725	0	3						2	7	4.24791	0	5
	2	8	7.86911	1	3						2	8	4.92221	0	5
	2	9	1.89501	2	5						2	9	3.75613	1	5
	2	10	6.00617	0	6						2	10	3.6482	2	4
	3	1	5.75799	2	5						3	1	2.71119	1	0
	3	2	3.1573	1	1						3	2	1.09021	2	5
	3	3	5.89828	2	6						3	3	4.34118	1	9
	3	4	5.51106	2	5						3	4	2.15511	3	4
	3	5	1.1632	2	2						3	5	2.1255	3	0
	3	6	5.17195	2	4						3	6	0.985828	3	6
	3	7	1.09376	3	2						3	7	5.71326	1	7
	3	8	5.12937	0	4						3	8	4.90832	2	14
	3	9	1.82703	3	5						3	9	5.94048	1	4
	3	10	5.98528	0	3						3	10	4.8337	4	1
	4	1	3.51735	0	3						4	1	6.73669	2	5
	4	2	5.79863	0	7						4	2	7.17937	0	5
	4	3	1.19582	1	1						4	3	8.39273	1	5
	4	4	6.68135	0	5						4	4	5.09542	0	3
	4	5	5.15189	1	8						4	5	9.73095	2	8
	4	6	1.86013	0	4						4	6	9.12285	2	6
	4	7	1.35279	1	4						4	7	5.42381	1	3
	4	8	2.51058	1	1						4	8	7.84212	0	5
	4	9	1.75594	0	2						4	9	6.13801	4	6
	4	10	3.68984	1	5						4	10	3.53815	0	5
F1_10-1	1	1	3.28618	0	3					F5_10-1	1	1	6.59689	1	10
	1	2	3.01662	0	1						1	2	4.62043	1	9
	1	3	4.35918	1	3						1	3	2.24736	6	0
	1	4	4.81582	1	3						1	4	5.49283	1	5
	1	5	3.43201	0	1						1	5	1.19466	3	0
	1	6	5.16449	0	4						1	6	5.92576	3	10
	1	7	4.68561	0	3						1	7	6.14367	3	11
	1	8	7.55998	0	12						1	8	1.23696	4	0
	1	9	4.5987	0	3						1	9	6.71424	1	9
	1	10	3.1107	0	3						1	10	4.55677	0	6
	2	1	5.08722	2	2						2	1	4.42273	2	2
	2	2	6.57776	0	1						2	2	1.44738	2	0
	2	3	4.35504	0	2						2	3	6.20208	1	10
	2	4	4.22187	0	7						2	4	7.31204	1	11
	2	5	2.6631	3	9						2	5	4.12088	1	4
	2	6	4.31737	1	8						2	6	3.82382	4	1
	2	7	6.29317	0	11						2	7	6.19646	1	8
	2	8	6.00703	0	10						2	8	4.36603	1	3
	2	9	6.31082	0	4						2	9	6.07961	1	14
	2	10	4.00978	0	2						2	10	6.17528	0	6
	3	1	3.2702	2	2						3	1	6.92087	2	11
	3	2	3.53889	1	9						3	2	4.79045	3	1
	3	3	4.03654	0	2						3	3	6.38567	1	10
	3	4	4.41407	0	3						3	4	5.93489	3	10
	3	5	5.07371	2	1						3	5	6.97106	1	15
	3	6	6.39034	0	2						3	6	2.02661	5	0
	3	7	4.07042	0	5						3	7	6.97509	1	12
	3	8	6.62517	1	4						3	8	5.65941	2	10
	3	9	3.69385	1	10						3	9	6.8067	2	10
	3	10	5.44727	0	1						3	10	2.91949	1	1
	4	1	5.38547	1	2						4	1	6.3469	3	14
	4	2	5.03841	0	2						4	2	7.46844	0	16
	4	3	7.18021	0	3						4	3	7.21246	6	0
	4	4	5.46312	0	4						4	4	1.56637	0	17
	4	5	5.83237	0	2						4	5	8.03476	2	12
	4	6	4.00547	0	13						4	6	7.11193	1	13
	4	7	4.72759	2	4						4	7	7.58401	3	6
	4	8	4.29492	2	13						4	8	5.58875	5	7
	4	9	4.40097	0	1						4	9	5.771	4	5
	4	10	3.4514	1	3						4	10	5.98327	1	16
F1_10-2	1	1	3.95922	1	4					F5_10-2	1	1	6.07255	0	17
	1	2	5.83271	1	9						1	2	2.39413	2	2
	1	3	4.12502	0	1						1	3	6.73603	0	17
	1	4	3.54549	0	1						1	4	6.74225	2	16
	1	5	6.32122	2	8						1	5	6.56198	1	11
	1	6	5.00212	0	4						1	6	5.57291	1	10
	1	7	2.92447	2	2						1	7	6.38446	1	9
	1	8	6.37118	1	10						1	8	6.69695	2	12
	1	9	4.83589	0	6						1	9	2.35121	2	1
	1	10	3.10125	2	0						1	10	5.9779	3	10
	2	1	4.92123	0	3						2	1	5.5543	3	14
	2	2	4.62887	0	3						2	2	5.85355	1	10
	2	3	3.08287	2	1						2	3	5.40817	3	8
	2	4	3.65176	0	4						2	4	6.28271	0	14
	2	5	5.24395	0	6						2	5	6.38829	1	10
	2	6	3.29124	2	2						2	6	7.33423	0	13
	2	7	4.73735	1	6						2	7	6.26916	1	12
	2	8	6.03525	1	9						2	8	6.27903	3	11
	2	9	6.62705	0	15						2	9	5.69906	2	10
	2	10	5.08271	0	3						2	10	4.25514	0	4
	3	1	2.57428	1	1						3	1	6.90158	2	13
	3	2	6.56823	0	7						3	2	6.12643	3	7
	3	3	0.950263	2	0						3	3	5.26731	3	7
	3	4	4.36478	2	3						3	4	4.88436	3	3
	3	5	4.99204	0	5						3	5	6.60928	2	9
	3	6	4.07818	2	3						3	6	6.04259	4	10
	3	7	5.97804	2	8						3	7	7.17762	3	10
	3	8	4.38998	0	4						3	8	4.88115	1	11
	3	9	6.41422	2	8						3	9	7.03564	2	17
	3	10	5.42188	1	8						3	10	6.06761	2	13
	4	1	4.4678	0	4						4	1	6.72224	3	13
	4	2	3.47367	0	3						4	2	5.43057	1	12
	4	3	5.05465	0	6						4	3	5.84584	2	10
	4	4	6.48492	0	15						4	4	5.00316	1	12
	4	5	5.82561	0	5						4	5	1.19653	2	0
	4	6	5.19211	2	6						4	6	7.00723	3	14
	4	7	5.97308	0	12						4	7	6.33062	2	14
	4	8	5.1022	0	12						4	8	6.28366	1	14
	4	9	4.11531	2	3						4	9	6.47356	0	16
	4	10	5.96372	1	8						4	10	5.43892	3	6
F1_10-3	1	1	2.1609	0	2					F5_10-3	1	1	5.40704	3	12
	1	2	4.55989	3	3						1	2	5.22835	3	11
	1	3	6.28665	2	10						1	3	6.20791	0	4
	1	4	1.61673	5	0						1	4	6.24444	1	11
	1	5	3.87785	1	1						1	5	6.4435	1	15
	1	6	4.79078	1	7						1	6	4.409	4	14
	1	7	3.31401	3	1						1	7	6.15746	3	0
	1	8	3.22377	3	2						1	8	5.77482	2	9
	1	9	5.48008	1	5						1	9	6.90288	3	11
	1	10	2.79543	3	2						1	10	5.58687	4	1
	2	1	5.96169	0	14						2	1	5.97882	1	2
	2	2	4.90488	1	10						2	2	6.28816	2	13
	2	3	5.34222	2	2						2	3	3.59573	3	2
	2	4	3.42422	2	7						2	4	6.80199	1	7
	2	5	5.0127	2	9						2	5	6.5035	2	7
	2	6	4.28121	1	6						2	6	6.38889	2	14
	2	7	4.68294	3	3						2	7	1.53195	1	15
	2	8	4.2718	0	10						2	8	5.8239	4	17
	2	9	5.94026	0	16						2	9	6.43813	3	0
	2	10	6.78542	3	1						2	10	2.93739	4	13
	3	1	5.04655	2	1						3	1	1.11775	2	2
	3	2	4.23687	2	2						3	2	6.50304	1	11
	3	3	5.07335	1	2						3	3	2.65265	2	12
	3	4	4.56753	2	4						3	4	4.95307	2	16
	3	5	4.06647	1	1						3	5	6.19289	2	7
	3	6	6.11225	1	9						3	6	6.44172	5	10
	3	7	5.19527	1	4						3	7	6.29358	1	8
	3	8	3.06339	4	1						3	8	7.00804	3	0
	3	9	1.92885	0	0						3	9	1.20856	3	4
	3	10	3.12941	0	1						3	10	6.60783	2	7
	4	1		1	10						4	1	4.3737	2	8
	4	2		1	3						4	2	6.33636	3	9
	4	3		3	4						4	3	6.22023	2	12
	4	4		2	5						4	4	7.1086	2	15
	4	5		0	0						4	5	5.44949	4	10
	4	6		2	8						4	6	6.17444	2	4
	4	7		1	7						4	7	5.80465	2	11
	4	8		1	10						4	8	1.6442	5	9
	4	9		0	6						4	9	4.19975	1	17
	4	10		1	3						4	10	5.53439	1	9
F2_10-1	1	1	5.4692	0	3					F6_10-1	1	1	6.24009	0	10
	1	2	7.29047	1	4						1	2	7.53215	1	14
	1	3	4.56866	0	10						1	3	7.3887	1	13
	1	4	6.87003	0	4						1	4	5.879	0	7
	1	5	6.24031	2	4						1	5	7.12458	1	11
	1	6	4.62474	1	1						1	6	6.5944	3	11
	1	7	6.33927	0	4						1	7	6.86473	2	12
	1	8	7.449	1	2						1	8	5.84323	0	9
	1	9	6.47451	2	3						1	9	6.83241	1	12
	1	10	3.82711	1	2						1	10	5.87869	1	5
	2	1	5.98996	0	4						2	1	1.92654	0	0
	2	2	2.98407	2	9						2	2	6.41993	1	10
	2	3	5.6101	2	4						2	3	4.91725	2	8
	2	4	4.64255	0	11						2	4	6.13158	2	9
	2	5	5.10394	0	8						2	5	4.75661	0	3
	2	6	6.43886	0	3						2	6	5.55898	2	8
	2	7	4.89714	0	8						2	7	7.77579	1	19
	2	8	5.78556	0	11						2	8	1.25816
	2	9	4.09618	0	9						2	9	5.5954	0	7
	2	10	3.82927	0	1						2	10	6.15462	1	11
	3	1		1	5						3	1	4.61996	3	1
	3	2		1	5						3	2	6.53826	2	11
	3	3		0	4						3	3	4.41613	2	2
	3	4		2	3						3	4	6.93959	1	10
	3	5		0	4						3	5	5.2802	2	6
	3	6		0	2						3	6	5.45337	2	8
	3	7		1	4						3	7	6.38199	2	9
	3	8		1	1						3	8	3.55733	3	7
	3	9		2	1						3	9	6.81653	1	0
	3	10		0	4						3	10	6.46428	0	8
	4	1		0	9						4	1	5.60142	2	2
	4	2		1	1						4	2	6.10071	0	8
	4	3		0	7						4	3	7.37533	3	18
	4	4		0	3						4	4	5.26941	2	2
	4	5		0	2						4	5	1.19004	6	0
	4	6		3	6						4	6	6.14731	1	17
	4	7		0	2						4	7	2.00995	4	0
	4	8		2	4						4	8	7.05732	5	13
	4	9		0	4						4	9	4.12634	1	5
	4	10		0	1						4	10	5.23684	0	7
F2_10-2	1	1	5.4957	1	1					F6_10-2	1	1	6.19468	0	6
	1	2	5.17289	0	1						1	2	7.07902	0	16
	1	3	5.16922	2	5						1	3	7.12568	0	17
	1	4	6.71086	2	8						1	4	5.7855	1	13
	1	5	4.90747	0	4						1	5	6.44588	1	15
	1	6	5.50383	0	5						1	6	1.17425	1	0
	1	7	5.36902	2	3						1	7	7.36486	0	16
	1	8	4.84076	0	3						1	8	6.9192	1	13
	1	9	5.75403	2	5						1	9	7.78517	2	19
	1	10	6.76197	0	3						1	10	1.20066	2	0
	2	1	5.45891	0	4						2	1	5.28862	1	16
	2	2	7.04142	0	15						2	2	4.88643	3	7
	2	3	5.80738	0	8						2	3	7.24508	1	14
	2	4	6.27516	0	9						2	4	3.03388	6	2
	2	5	4.83365	1	3						2	5	5.05863	1	3
	2	6	8.52524	0	19						2	6	2.0219	3	0
	2	7	6.58051	0	8						2	7	7.16467	2	12
	2	8	5.50412	0	4						2	8	6.64092	0	10
	2	9	7.36238	0	9						2	9	3.40031	3	3
	2	10	3.63094	0	2						2	10	6.79545	2	19
	3	1	5.77228	0	3						3	1	2.34558	2	1
	3	2	6.69692	1	10						3	2	6.72454	2	12
	3	3	5.41198	0	4						3	3	3.24384	1	3
	3	4	6.58141	0	15						3	4	2.38039	2	4
	3	5	7.42126	0	8						3	5	6.63061	3	0
	3	6	2.42424	0	3						3	6	6.92304	1	17
	3	7	1.34025	0	0						3	7	5.32296	1	12
	3	8	5.81086	0	8						3	8	2.19455	6	3
	3	9	5.91802	0	14						3	9	6.63266	2	12
	3	10	5.31547	1	9						3	10	4.01644	2	6
	4	1	3.70942	2	0						4	1	4.59681	1	7
	4	2	4.27743	0	2						4	2	3.85952	1	7
	4	3	6.81342	1	10						4	3	3.32157	4	5
	4	4	5.66054	0	3						4	4	4.44641	0	6
	4	5	3.21041	0	0						4	5	6.31149	0	16
	4	6	4.09036	0	2						4	6	5.86371	2	8
	4	7	1.06095	2	0						4	7	4.88599	0	12
	4	8	4.22549	1	3						4	8	6.43073	1	2
	4	9	5.88132	1	4						4	9	6.97537	2	15
	4	10	3.4347	1	0						4	10	3.98648	2	3
F2_10-3	1	1	4.63104	0	4					F6_10-3	1	1	5.66496	0	6
	1	2	5.39581	1	4						1	2	5.90843	3	10
	1	3	4.23268	2	1						1	3	2.17409	2	12
	1	4	4.2452	2	1						1	4	4.5276	0	4
	1	5	5.01014	1	3						1	5	5.88114	1	7
	1	6	5.83932	5	5						1	6	7.00458	3	17
	1	7	6.79219	4	12						1	7	3.05878	2	8
	1	8	2.63241	2	1						1	8	5.85156	1	0
	1	9	3.18723	3	0						1	9	4.03011	1	7
	1	10	1.54017	2	0						1	10	5.60505	5	0
	2	1	2.59266	3	0						2	1	6.62923	1	4
	2	2	3.65051	3	1						2	2	6.1752	2	2
	2	3	5.24633	2	1						2	3	4.85554	3	7
	2	4	4.48164	4	2						2	4	5.40126	0	8
	2	5	5.19577	2	3						2	5	6.03484	3	4
	2	6	5.31134	0	3						2	6	5.23945	1	9
	2	7	5.38357	0	3						2	7	1.46245	2	1
	2	8	3.92253	1	2						2	8	4.97194	2	1
	2	9	5.46393	1	4						2	9	6.83572	3	8
	2	10	3.98252	2	2						2	10	6.44771	2	15
	3	1	5.30579	1	3						3	1	3.35302	4	12
	3	2	2.86908	1	3						3	2	6.08782	0	10
	3	3	5.57538	1	4						3	3	1.99702	2	4
	3	4	4.3348	2	3						3	4	5.08346	2	8
	3	5	4.05241	1	0						3	5	4.67039	6	10
	3	6	4.28381	0	2						3	6	5.84151	2	8
	3	7	5.83522	0	2						3	7	1.85486	2	0
	3	8	6.48226	0	7						3	8	3.43448	2	5
	3	9	7.11442	2	15						3	9	4.679	3	12
	3	10	5.17001	0	6						3	10	5.99928	1	8
	4	1	5.6808	0	7						4	1	5.94584	1	9
	4	2	5.01851	0	3						4	2	6.03657	2	8
	4	3	6.03723	1	7						4	3	5.67048	2	1
	4	4	5.10751	0	6						4	4	4.24379	1	3
	4	5	5.61903	0	4						4	5	5.04885	2	11
	4	6	6.96473	0	9						4	6	7.74939	2	13
	4	7	4.5872	0	4						4	7	6.24689	0	3
	4	8	5.08518	0	3						4	8	3.35045	1	13
	4	9	5.11342	0	4						4	9	6.65908	5	7
	4	10	5.94544	0	5						4	10	6.37927	1	12
F3_10-1	1	1	4.12025	0	2					F7_10-1	1	1	3.31073	2	19
	1	2	3.31032	1	3						1	2	7.20257	3	16
	1	3	4.36002	0	3						1	3	6.6612	2	15
	1	4	4.26086	0	2						1	4	7.19149	3	15
	1	5	4.01289	0	2						1	5	5.08829	1	15
	1	6	5.7778	0	4						1	6	7.41941	1	13
	1	7	4.60282	0	3						1	7	6.93731	3	16
	1	8	4.9599	1	3						1	8	7.1948	2	9
	1	9	6.52249	2	10						1	9	3.3059	2	2
	1	10	5.34461	2	5						1	10	1.24346	4	0
	2	1	6.06419	1	3						2	1	1.09499	5	0
	2	2	2.99324	1	4						2	2	3.30792	2	0
	2	3	4.0245	4	1						2	3	6.64419	4	9
	2	4	5.70545	1	5						2	4	5.7369	2	11
	2	5	5.20586	1	2						2	5	5.70314	4	9
	2	6	4.44203	3	6						2	6	6.12656	1	11
	2	7	5.49218	2	1						2	7	2.36732	2	0
	2	8	8.65517	1	3						2	8	6.37377	4	15
	2	9	6.8544	0	7						2	9	6.54829	1	14
	2	10	4.71561	2	5						2	10	5.20249	1	7
	3	1	5.68995	0	6						3	1	5.3332	1	5
	3	2	4.42416	0	3						3	2	7.41993	2	15
	3	3	5.5547	0	3						3	3	4.53993	0	5
	3	4	6.515	0	3						3	4	2.43204	3	0
	3	5	4.05351	0	4						3	5	3.51178	5	1
	3	6	7.32977	0	2						3	6	1.42967	4	1
	3	7	7.82173	0	3						3	7	3.68246	2	1
	3	8	5.61093	0	16						3	8	2.56739	2	2
	3	9	2.95912	0	6						3	9	5.33286	1	7
	3	10	3.05328	0	0						3	10	7.40552	1	2
	4	1		0	1						4	1	3.48128	2	5
	4	2		0	1						4	2	6.60084	4	8
	4	3		0	5						4	3	6.19067	1	10
	4	4		2	9						4	4	3.38159	4	12
	4	5		0	3						4	5	1.22386	3	2
	4	6		0	16						4	6	6.41066	0	9
	4	7		0	15						4	7	2.7026	1	1
	4	8		3	5						4	8	7.47862	3	17
	4	9		1	2						4	9	5.73887	0	11
	4	10		1	3						4	10	6.76973	2	0
F3_10-2	1	1	3.32565	1	7					F7_10-2	1	1	7.1077	0	15
	1	2	4.50704	1	5						1	2	6.54152	0	15
	1	3	5.42678	0	2						1	3	6.55835	1	11
	1	4	4.97816	0	1						1	4	1.05538	2	0
	1	5	5.02673	0	7						1	5	4.27036	2	3
	1	6	2.98233	1	2						1	6	7.08967	1	16
	1	7	4.81011	0	3						1	7	7.59886	0	17
	1	8	5.24855	1	1						1	8	4.72125	0	5
	1	9	4.6626	1	10						1	9	6.80532	0	16
	1	10	5.27521	0	1						1	10	6.13378	5	6
	2	1	4.38119	1	2						2	1	5.0313	2	11
	2	2	4.15473	0	1						2	2	6.85094	2	13
	2	3	4.41069	0	4						2	3	6.76903	0	17
	2	4	6.89086	1	9						2	4	7.2667	1	18
	2	5	5.77139	0	3						2	5	6.56121	2	11
	2	6	4.30977	1	2						2	6	2.78368	2	0
	2	7	6.95676	3	3						2	7	6.33716	3	9
	2	8	5.12713	3	1						2	8	6.47061	0	9
	2	9	1.70259	0	5						2	9	1.36055	5	0
	2	10	3.22814	0	3						2	10	6.70354	2	14
	3	1	3.56687	1	3						3	1	7.21773	2	14
	3	2	4.03616	1	1						3	2	1.44755	4	0
	3	3	3.47042	1	0						3	3	7.50132	1	17
	3	4	5.91523	1	8						3	4	6.34412	2	11
	3	5	3.80787	1	2						3	5	7.59545	1	15
	3	6	6.09234	0	3						3	6	6.6866	2	12
	3	7	4.05963	1	7						3	7	1.15282	4	0
	3	8	3.44502	0	2						3	8	3.41437	2	6
	3	9	3.22684	3	1						3	9	5.54555	3	7
	3	10	3.53259	0	3						3	10	6.39171	3	12
	4	1		2	0						4	1	1.30952	5	0
	4	2		1	3						4	2	7.12106	3	17
	4	3		1	3						4	3	7.8617	3	16
	4	4		1	11						4	4	7.22482	1	14
	4	5		1	1						4	5	7.45797	1	17
	4	6		1	5						4	6	7.4022	3	15
	4	7		3	3						4	7	6.66468	0	10
	4	8		3	2						4	8	5.68978	2	9
	4	9		1	1						4	9	7.37526	1	13
	4	10		0	1						4	10	5.61301	3	8
F3_10-3	1	1	4.21436	0	5					F7_10-3	1	1	5.51177	5	14
	1	2	3.47653	1	0						1	2	3.09156	4	4
	1	3	5.35401	3	2						1	3	6.1655	2	17
	1	4	3.00921	3	6						1	4	6.56807	2	11
	1	5	4.2973	0	0						1	5	1.37508	4	0
	1	6	4.39293	1	7						1	6	5.75478	2	9
	1	7	5.24255	3	11						1	7	7.09888	5	16
	1	8	2.84692	0	9						1	8	1.42707	8	0
	1	9	4.48486	4	3						1	9	3.5026	4	10
	1	10	1.90716	2	4						1	10	5.85804	3	15
	2	1	3.78577	3	3						2	1	6.50213	0	19
	2	2	3.70817	2	2						2	2	6.50365	3	20
	2	3	5.21687	0	3						2	3	1.3156	3	1
	2	4	4.86694	3	4						2	4	4.1674	3	2
	2	5	6.61136	0	4						2	5	5.91148	7	10
	2	6	4.46033	1	2						2	6	6.58133	1	12
	2	7	3.69214	1	3						2	7	5.91305	3	12
	2	8	3.12764	3	2						2	8	5.84308	3	13
	2	9	4.05082	2	1						2	9	6.47221	2	13
	2	10	4.4267	2	0						2	10	7.30738	0	15
	3	1	3.78225	0	1						3	1	3.52855	2	7
	3	2	3.82047	1	2						3	2	2.82571	4	1
	3	3	3.84227	3	2						3	3	6.09155	3	18
	3	4	4.46847	0	5						3	4	3.02716	6	0
	3	5	3.1815	0	8						3	5	5.46979	2	13
	3	6	1.98127	2	1						3	6	5.96198	1	14
	3	7	3.60641	1	1						3	7	5.79828	5	18
	3	8	3.21367	4	0						3	8	6.70081	4	13
	3	9	5.12391	0	1						3	9	6.07905	2	12
	3	10	4.01165	0	0						3	10	4.91422	6	14
	4	1		0	2						4	1	6.10751	2	13
	4	2		1	0						4	2	6.35463	1	15
	4	3		1	2						4	3	6.21656	1	14
	4	4		0	1						4	4	6.22821	0	14
	4	5		4	0						4	5	6.23755	1	10
	4	6		2	1						4	6	5.87032	0	9
	4	7		0	2						4	7	5.66601	2	13
	4	8		0	2						4	8	5.13135	2	7
	4	9		2	5						4	9	6.95535	3	19
	4	10		3	2						4	10	3.82	2	0
F4_10-1	1	1	7.97789	2	11					F8_10-1	1	1	6.42667	2	10
	1	2	8.50371	2	15						1	2	3.60192	4	0
	1	3	5.56577	1	4						1	3	6.30953	1	12
	1	4	5.56989	1	3						1	4	7.02951	4	12
	1	5	8.47902	0	19						1	5	1.35885	2	0
	1	6	5.70178	2	4						1	6	1.37843	2	1
	1	7	7.60561	1	14						1	7	1.88423	3	0
	1	8	4.92748	1	4						1	8	6.26505	1	9
	1	9	5.37434	1	1						1	9	7.88805	2	14
	1	10	4.81688	0	4						1	10	6.64125	2	11
	2	1	6.06236	3	8						2	1	6.21913	1	13
	2	2	7.87304	2	15						2	2	4.88341	3	4
	2	3	5.71908	0	7						2	3	3.74048	3	1
	2	4	4.54449	0	2						2	4	7.3416	3	15
	2	5	4.26032	4	0						2	5	7.09578	2	13
	2	6	9.36476	3	22						2	6	5.96831	3	8
	2	7	8.53301	2	17						2	7	3.42196	2	5
	2	8	8.295	0	15						2	8	5.74622	4	7
	2	9	8.5067	0	17						2	9	7.67344	0	19
	2	10	4.78058	0	4						2	10	6.78395	2	9
	3	1	4.90688	0	4						3	1	6.03356	2	10
	3	2	5.34405	0	2						3	2	5.87543	2	8
	3	3	5.39451	0	4						3	3	3.57118	2	10
	3	4	7.88723	0	16						3	4	5.64685	4	12
	3	5	6.50305	0	6						3	5	7.07294	2	10
	3	6	8.92869	0	20						3	6	6.35199
	3	7	7.26899	1	15						3	7	5.66216
	3	8	8.67268	0	14						3	8	7.54062
	3	9	9.66985	0	17						3	9	1.31526
	3	10	1.94449	3	0						3	10	5.84754
	4	1	7.70251	2	13						4	1		2	12
	4	2	4.80988	0	2						4	2		1	6
	4	3	8.71164	0	16						4	3		0	4
	4	4	4.90335	1	5						4	4		0	16
	4	5	8.3826	2	17						4	5		1	13
	4	6	4.18964	1	6						4	6		2	11
	4	7	5.0853	0	5						4	7		1	7
	4	8	5.22648	0	5						4	8		3	11
	4	9	5.17618	0	5						4	9		3	0
	4	10	4.69424	1	4						4	10		1	13
F4_10-2	1	1	3.97172	0	3					F8_10-2	1	1	4.88895	2	5
	1	2	4.13976	0	2						1	2	5.98885	0	8
	1	3	4.60622	0	4						1	3	6.56387	0	14
	1	4	5.49439	1	3						1	4	6.11985	2	10
	1	5	4.17759	0	10						1	5	5.9172	1	9
	1	6	7.55119	0	2						1	6	7.56696	1	18
	1	7	4.9781	1	10						1	7	7.39473	5	14
	1	8	7.81807	0	6						1	8	4.03802	4	3
	1	9	6.72163	0	13						1	9	4.9875	3	6
	1	10	7.91362	0	3						1	10	6.97491	1	14
	2	1	5.5783	1	3						2	1	6.71331	0	12
	2	2	6.29212	0	9						2	2	6.66061	2	12
	2	3	7.20666	1	8						2	3	6.62993	0	13
	2	4	5.92444	1	3						2	4	5.02839	3	6
	2	5	5.32854	0	5						2	5	6.06597	1	10
	2	6	5.7036	2	2						2	6	3.89008	3	3
	2	7	4.76253	0	1						2	7	6.93927	3	14
	2	8	5.68548	1	4						2	8	5.66174	2	8
	2	9	3.56084	0	3						2	9	1.4222	3	0
	2	10	4.11111	3	2						2	10	6.4987	3	13
	3	1	3.21911	1	1						3	1	4.29801	2	3
	3	2	4.37628	1	1						3	2	6.94425	0	16
	3	3	4.35992	0	2						3	3	8.09963	2	18
	3	4	5.72136	0	9						3	4	7.45109	1	14
	3	5	4.98811	3	3						3	5	6.97815	2	15
	3	6	4.69866	0	3						3	6	6.51509	0	13
	3	7	7.30668	0	9						3	7	6.8853	1	13
	3	8	6.62298	1	10						3	8	7.53534	0	14
	3	9	6.42134	1	12						3	9	7.04135	3	12
	3	10	4.87296	0	4						3	10	6.0483	2	11
	4	1	3.87873	0	4						4	1	6.9341	1	13
	4	2	3.60065	0	2						4	2	4.42055	1	1
	4	3	7.02014	1	11						4	3	4.58642	1	0
	4	4	7.14978	1	10						4	4	5.5841	2	5
	4	5	7.51647	0	12						4	5	3.07008	2	4
	4	6	4.27386	0	4						4	6	2.83355	3	1
	4	7	4.72811	1	4						4	7	6.86383	0	3
	4	8	4.40082	0	6						4	8	4.26016	4	16
	4	9	7.86212	1	17						4	9	6.81567	4	9
	4	10	6.10034	2	4						4	10	2.04648	5	0
F4_10-3	1	1	3.98878	4	1					F8_10-3	1	1	6.04778	5	12
	1	2	5.65162	2	3						1	2	7.141	2	12
	1	3	7.76132	0	9						1	3	7.45113	3	18
	1	4	3.69278	2	1						1	4	3.85887	6	4
	1	5	5.71024	1	3						1	5	1.97191	2	9
	1	6	4.65269	3	0						1	6	6.09109	1	12
	1	7	4.02455	0	3						1	7	7.29159	3	16
	1	8	4.23049	3	2						1	8	7.37351	3	16
	1	9	4.25823	2	3						1	9	4.85839	1	18
	1	10	4.64973	0	4						1	10	4.19191	4	7
	2	1	5.23378	0	3						2	1	5.7463	4	18
	2	2	5.85889	2	5						2	2	5.56805	3	17
	2	3	5.90683	1	6						2	3	5.11495	3	0
	2	4	3.79561	3	2						2	4	1.31303	6	9
	2	5	4.56536	0	0						2	5	5.99129	6	9
	2	6	4.22464	4	1						2	6	1.3534
	2	7	2.6023	3	2						2	7	1.40482
	2	8	6.76811	1	6						2	8	5.13807
	2	9	6.32634	1	7						2	9	6.27197	4	4
	2	10	3.45422	0	0						2	10	5.63353	2	8
	3	1	4.60335	0	2						3	1	3.57106	1	10
	3	2	3.55271	3	2						3	2	5.73067	2	15
	3	3	3.11052	1	0						3	3	7.26266	4	11
	3	4	4.77566	0	4						3	4	6.32088	3	0
	3	5	3.55951	2	2						3	5	7.42997	0	14
	3	6	3.49922	2	1						3	6	6.43657	2	0
	3	7	4.12975	3	4						3	7	5.74613	3	0
	3	8	3.93102	1	1						3	8	3.97762	1	13
	3	9	3.10551	1	0						3	9	6.56404	3	16
	3	10	4.64869	2	1						3	10	3.59907	0	12
	4	1	4.08374	1	1						4	1		2	7
	4	2	4.28617	2	2						4	2		1	11
	4	3	4.60487	2	4						4	3		1	21
	4	4	5.1091	1	3						4	4		3	12
	4	5	4.36908	3	3						4	5		2	14
	4	6	3.41885	2	0						4	6		3	15
	4	7	3.30345	3	4						4	7		1	11
	4	8	3.93668	0	2						4	8		1	5
	4	9	4.37048	1	1						4	9		6	14
	4	10	6.52049	4	5						4	10		2	6

## Sheet: Figure 4
Organic fractions								Aqueous fractions
Treatment	Plate no (Rep)	Seedling no	LA (cm2)					Treatment	Plate no (Rep)	Seedling no	LA (cm2)
Ctrl (DMF)	1	1	0.134					Ctrl (Water)	1	1	0.226
	1	2	0.123						1	2	0.157
	1	3	0.14						1	3	0.133
	1	4	0.12						1	4	0.184
	1	5	0.083						1	5	0.173
	1	6	0.073						1	6	0.136
	1	7	0.14						1	7	0.156
	1	8	0.172						1	8	0.088
	1	9	0.099						1	9	0.073
	1	10	0.096						1	10	0.11
	2	1	0.146						2	1	0.151
	2	2	0.13						2	2	0.24
	2	3	0.267						2	3	0.27
	2	4	0.232						2	4	0.228
	2	5	0.185						2	5	0.167
	2	6	0.14						2	6	0.111
	2	7	0.102						2	7	0.262
	2	8	0.17						2	8	0.226
	2	9	0.14						2	9	0.225
	2	10	0.131						2	10	0.21
	3	1							3	1	0.217
	3	2							3	2	0.155
	3	3							3	3	0.18
	3	4							3	4	0.122
	3	5							3	5	0.166
	3	6							3	6	0.154
	3	7							3	7	0.042
	3	8							3	8	0.16
	3	9							3	9	0.127
	3	10							3	10	0.175
F1_10-1	1	1	0.109					F5_10-1	1	1	0.177
	1	2	0.099						1	2	0.143
	1	3	0.417						1	3	0.141
	1	4	0.136						1	4	0.223
	1	5	0.144						1	5	0.266
	1	6	0.114						1	6	0.204
	1	7	0.114						1	7	0.19
	1	8	0.146						1	8	0.187
	1	9	0.104						1	9	0.151
	1	10	0.109						1	10	0.185
	2	1	0.11						2	1	0.139
	2	2	0.244						2	2	0.201
	2	3	0.26						2	3	0.189
	2	4	0.189						2	4	0.12
	2	5	0.118						2	5	0.223
	2	6	0.119						2	6	0.199
	2	7	0.161						2	7	0.208
	2	8	0.124						2	8	0.232
	2	9	0.239						2	9	0.2
	2	10	0.208						2	10	0.264
	3	1	0.177						3	1	0.167
	3	2	0.12						3	2	0.235
	3	3	0.25						3	3	0.2
	3	4	0.122						3	4	0.245
	3	5	0.41						3	5	0.271
	3	6	0.15						3	6	0.257
	3	7	0.181						3	7	0.159
	3	8	0.127						3	8	0.28
	3	9	0.124						3	9	0.218
	3	10	0.173						3	10	0.22
F1_10-2	1	1	0.123					F5_10-2	1	1	0.174
	1	2	0.141						1	2	0.172
	1	3	0.309						1	3	0.217
	1	4	0.112						1	4	0.28
	1	5	0.146						1	5	0.215
	1	6	0.334						1	6	0.318
	1	7	0.095						1	7	0.302
	1	8	0.138						1	8	0.301
	1	9	0.236						1	9	0.136
	1	10	0.166						1	10	0.157
	2	1	0.219						2	1	0.14
	2	2	0.369						2	2	0.219
	2	3	0.144						2	3	0.275
	2	4	0.339						2	4	0.23
	2	5	0.128						2	5	0.201
	2	6	0.21						2	6	0.243
	2	7	0.147						2	7	0.237
	2	8	0.13						2	8	0.199
	2	9	0.3						2	9	0.205
	2	10	0.153						2	10	0.22
	3	1	0.226						3	1	0.289
	3	2	0.104						3	2	0.251
	3	3	0.208						3	3	0.236
	3	4	0.224						3	4	0.203
	3	5	0.224						3	5	0.325
	3	6	0.187						3	6	0.325
	3	7	0.253						3	7	0.144
	3	8	0.134						3	8	0.163
	3	9	0.133						3	9	0.272
	3	10	0.099						3	10	0.212
F1_10-3	1	1	0.202					F5_10-3	1	1	0.249
	1	2	0.214						1	2	0.275
	1	3	0.102						1	3	0.365
	1	4	0.193						1	4	0.209
	1	5	0.147						1	5	0.294
	1	6	0.134						1	6	0.444
	1	7	0.171						1	7	0.444
	1	8	0.321						1	8	0.271
	1	9	0.109						1	9	0.27
	1	10	0.089						1	10	0.329
	2	1	0.316						2	1	0.316
	2	2	0.193						2	2	0.204
	2	3	0.111						2	3	0.331
	2	4	0.19						2	4	0.349
	2	5	0.17						2	5	0.348
	2	6	0.162						2	6	0.346
	2	7	0.048						2	7	0.206
	2	8	0.205						2	8	0.224
	2	9	0.198						2	9	0.406
	2	10	0.197						2	10	0.099
	3	1	0.098						3	1	0.132
	3	2	0.091						3	2	0.262
	3	3	0.09						3	3	0.097
	3	4	0.158						3	4	0.333
	3	5	0.257						3	5	0.333
	3	6	0.113						3	6	0.324
	3	7	0.125						3	7	0.334
	3	8	0.191						3	8	0.333
	3	9	0.135						3	9	0.246
	3	10	0.172						3	10	0.246
F2_10-1	1	1	0.07					F6_10-1	1	1	0.12
	1	2	0.123						1	2	0.144
	1	3	0.136						1	3	0.136
	1	4	0.105						1	4	0.189
	1	5	0.157						1	5	0.146
	1	6	0.144						1	6	0.356
	1	7	0.148						1	7	0.135
	1	8	0.212						1	8	0.274
	1	9	0.171						1	9	0.189
	1	10	0.186						1	10	0.202
	2	1	0.106						2	1	0.375
	2	2	0.114						2	2	0.213
	2	3	0.107						2	3	0.178
	2	4	0.147						2	4	0.166
	2	5	0.125						2	5	0.154
	2	6	0.16						2	6	0.131
	2	7	0.185						2	7	0.296
	2	8	0.179						2	8	0.118
	2	9	0.153						2	9	0.301
	2	10	0.215						2	10	0.241
	3	1	0.111						3	1	0.164
	3	2	0.139						3	2	0.174
	3	3	0.216						3	3	0.181
	3	4	0.176						3	4	0.175
	3	5	0.257						3	5	0.245
	3	6	0.16						3	6	0.146
	3	7	0.153						3	7	0.15
	3	8	0.142						3	8	0.42
	3	9	0.12						3	9	0.229
	3	10	0.301						3	10	0.235
F2_10-2	1	1	0.191					F6_10-2	1	1	0.187
	1	2	0.18						1	2	0.288
	1	3	0.123						1	3	0.287
	1	4	0.129						1	4	0.289
	1	5	0.179						1	5	0.099
	1	6	0.145						1	6	0.213
	1	7	0.247						1	7	0.118
	1	8	0.155						1	8	0.303
	1	9	0.162						1	9	0.197
	1	10	0.16						1	10	0.243
	2	1	0.096						2	1	0.247
	2	2	0.19						2	2	0.312
	2	3	0.141						2	3	0.119
	2	4	0.181						2	4	0.252
	2	5	0.499						2	5	0.223
	2	6	0.133						2	6	0.519
	2	7	0.212						2	7	0.175
	2	8	0.289						2	8	0.109
	2	9	0.288						2	9	0.275
	2	10	0.144						2	10	0.245
	3	1	0.202						3	1	0.198
	3	2	0.228						3	2	0.211
	3	3	0.204						3	3	0.217
	3	4	0.091						3	4	0.233
	3	5	0.066						3	5	0.237
	3	6	0.321						3	6	0.237
	3	7	0.32						3	7	0.172
	3	8	0.154						3	8	0.244
	3	9	0.252						3	9	0.183
	3	10	0.148						3	10	0.169
F2_10-3	1	1	0.083					F6_10-3	1	1	0.306
	1	2	0.074						1	2	0.271
	1	3	0.063						1	3	0.27
	1	4	0.206						1	4	0.139
	1	5	0.152						1	5	0.246
	1	6	0.177						1	6	0.162
	1	7	0.079						1	7	0.145
	1	8	0.135						1	8	0.189
	1	9	0.105						1	9	0.366
	1	10	0.092						1	10	0.225
	2	1	0.113						2	1	0.314
	2	2	0.27						2	2	0.299
	2	3	0.205						2	3	0.182
	2	4	0.161						2	4	0.201
	2	5	0.079						2	5	0.2
	2	6	0.085						2	6	0.438
	2	7	0.071						2	7	0.197
	2	8	0.167						2	8	0.252
	2	9	0.07						2	9	0.401
	2	10	0.122						2	10	0.335
	3	1	0.236						3	1	0.413
	3	2	0.164						3	2	0.233
	3	3	0.178						3	3	0.151
	3	4	0.156						3	4	0.235
	3	5	0.315						3	5	0.348
	3	6	0.171						3	6	0.227
	3	7	0.21						3	7	0.145
	3	8	0.189						3	8	0.322
	3	9	0.143						3	9	0.331
	3	10	0.146						3	10	0.186
F3_10-1	1	1	0.142					F7_10-1	1	1	0.15
	1	2	0.297						1	2	0.146
	1	3	0.148						1	3	0.27
	1	4	0.151						1	4	0.372
	1	5	0.191						1	5	0.371
	1	6	0.147						1	6	0.371
	1	7	0.191						1	7	0.256
	1	8	0.15						1	8	0.286
	1	9	0.159						1	9	0.293
	1	10	0.181						1	10	0.258
	2	1	0.139						2	1	0.249
	2	2	0.216						2	2	0.217
	2	3	0.376						2	3	0.15
	2	4	0.196						2	4	0.132
	2	5	0.182						2	5	0.277
	2	6	0.196						2	6	0.247
	2	7	0.165						2	7	0.192
	2	8	0.159						2	8	0.153
	2	9	0.162						2	9	0.251
	2	10	0.206						2	10	0.129
	3	1	0.149						3	1	0.212
	3	2	0.154						3	2	0.232
	3	3	0.276						3	3	0.271
	3	4	0.368						3	4	0.101
	3	5	0.208						3	5	0.231
	3	6	0.207						3	6	0.182
	3	7	0.172						3	7	0.226
	3	8	0.142						3	8	0.241
	3	9	0.112						3	9	0.272
	3	10	0.149						3	10	0.232
F3_10-2	1	1	0.105					F7_10-2	1	1	0.143
	1	2	0.27						1	2	0.249
	1	3	0.217						1	3	0.239
	1	4	0.172						1	4	0.238
	1	5	0.159						1	5	0.236
	1	6	0.227						1	6	0.236
	1	7	0.128						1	7	0.25
	1	8	0.152						1	8	0.239
	1	9	0.163						1	9	0.19
	1	10	0.306						1	10	0.261
	2	1	0.1						2	1	0.21
	2	2	0.135						2	2	0.239
	2	3	0.091						2	3	0.131
	2	4	0.243						2	4	0.148
	2	5	0.152						2	5	0.248
	2	6	0.163						2	6	0.191
	2	7	0.185						2	7	0.238
	2	8	0.125						2	8	0.238
	2	9	0.098						2	9	0.198
	2	10	0.093						2	10	0.307
	3	1	0.133						3	1	0.145
	3	2	0.13						3	2	0.262
	3	3	0.108						3	3	0.227
	3	4	0.076						3	4	0.276
	3	5	0.138						3	5	0.189
	3	6	0.058						3	6	0.213
	3	7	0.191						3	7	0.325
	3	8	0.112						3	8	0.324
	3	9	0.123						3	9	0.324
	3	10	0.132						3	10	0.147
F3_10-3	1	1	0.03					F7_10-3	1	1	0.243
	1	2	0.121						1	2	0.291
	1	3	0.109						1	3	0.271
	1	4	0.114						1	4	0.382
	1	5	0.088						1	5	0.205
	1	6	0.115						1	6	0.204
	1	7	0.124						1	7	0.255
	1	8	0.151						1	8	0.314
	1	9	0.106						1	9	0.228
	1	10	0.106						1	10	0.372
	2	1	0.11						2	1	0.297
	2	2	0.097						2	2	0.296
	2	3	0.153						2	3	0.245
	2	4	0.141						2	4	0.244
	2	5	0.12						2	5	0.143
	2	6	0.255						2	6	0.44
	2	7	0.149						2	7	0.166
	2	8	0.256						2	8	0.223
	2	9	0.085						2	9	0.25
	2	10	0.086						2	10	0.222
	3	1	0.113						3	1	0.302
	3	2	0.21						3	2	0.301
	3	3	0.157						3	3	0.167
	3	4	0.114						3	4	0.338
	3	5	0.075						3	5	0.161
	3	6	0.138						3	6	0.322
	3	7	0.174						3	7	0.322
	3	8	0.077						3	8	0.188
	3	9	0.109						3	9	0.26
	3	10	0.073						3	10	0.26
F4_10-1	1	1	0.164					F8_10-1	1	1	0.185
	1	2	0.116						1	2	0.288
	1	3	0.174						1	3	0.223
	1	4	0.314						1	4	0.182
	1	5	0.152						1	5	0.139
	1	6	0.376						1	6	0.2
	1	7	0.204						1	7	0.294
	1	8	0.158						1	8	0.201
	1	9	0.423						1	9	0.213
	1	10	0.36						1	10	0.204
	2	1	0.192						2	1	0.233
	2	2	0.408						2	2	0.335
	2	3	0.248						2	3	0.169
	2	4	0.247						2	4	0.121
	2	5	0.393						2	5	0.165
	2	6	0.164						2	6	0.204
	2	7	0.138						2	7	0.203
	2	8	0.192						2	8	0.252
	2	9	0.259						2	9	0.151
	2	10	0.198						2	10	0.181
	3	1	0.128						3	1	0.172
	3	2	0.14						3	2	0.183
	3	3	0.161						3	3	0.308
	3	4	0.137						3	4	0.149
	3	5	0.216						3	5	0.241
	3	6	0.215						3	6	0.205
	3	7	0.147						3	7	0.273
	3	8	0.26						3	8	0.104
	3	9	0.163						3	9	0.225
	3	10	0.22						3	10	0.225
F4_10-2	1	1	0.18					F8_10-2	1	1	0.189
	1	2	0.143						1	2	0.271
	1	3	0.23						1	3	0.167
	1	4	0.162						1	4	0.224
	1	5	0.321						1	5	0.336
	1	6	0.146						1	6	0.174
	1	7	0.115						1	7	0.24
	1	8	0.153						1	8	0.266
	1	9	0.15						1	9	0.265
	1	10	0.112						1	10	0.22
	2	1	0.156						2	1	0.206
	2	2	0.125						2	2	0.248
	2	3	0.114						2	3	0.18
	2	4	0.114						2	4	0.383
	2	5	0.16						2	5	0.113
	2	6	0.187						2	6	0.169
	2	7	0.177						2	7	0.226
	2	8	0.234						2	8	0.218
	2	9	0.257						2	9	0.369
	2	10	0.126						2	10	0.207
	3	1	0.197						3	1	0.364
	3	2	0.48						3	2	0.363
	3	3	0.133						3	3	0.335
	3	4	0.179						3	4	0.36
	3	5	0.125						3	5	0.324
	3	6	0.321						3	6	0.323
	3	7	0.208						3	7	0.305
	3	8	0.215						3	8	0.305
	3	9	0.135						3	9	0.304
	3	10	0.105						3	10	0.241
F4_10-3	1	1	0.12					F8_10-3	1	1	0.246
	1	2	0.106						1	2	0.342
	1	3	0.079						1	3	0.341
	1	4	0.144						1	4	0.21
	1	5	0.075						1	5	0.277
	1	6	0.092						1	6	0.209
	1	7	0.046						1	7	0.316
	1	8	0.208						1	8	0.315
	1	9	0.092						1	9	0.398
	1	10	0.113						1	10	0.397
	2	1	0.126						2	1	0.191
	2	2	0.121						2	2	0.247
	2	3	0.132						2	3	0.154
	2	4	0.031						2	4	0.173
	2	5	0.09						2	5	0.174
	2	6	0.14						2	6	0.18
	2	7	0.083						2	7	0.183
	2	8	0.151						2	8	0.169
	2	9	0.142						2	9	0.177
	2	10	0.067						2	10	0.244
	3	1	0.215						3	1	0.169
	3	2	0.095						3	2	0.263
	3	3	0.109						3	3	0.175
	3	4	0.067						3	4	0.214
	3	5	0.071						3	5	0.213
	3	6	0.093						3	6	0.317
	3	7	0.119						3	7	0.317
	3	8	0.075						3	8	0.317
	3	9	0.104						3	9	0.241
	3	10	0.089						3	10	0.146

## Sheet: Figure 5a&c
Plectranthus Bioassay
Extract	Dilution	Repeat	Plant	number of roots	number of shoots
Ctrl	1	1	1	6	2
Ctrl	1	1	2	8	2
Ctrl	1	1	3	7	3
Ctrl	1	1	4	7	3
Ctrl	1	1	5	8	3
Ctrl	1	1	6	10	5
Ctrl	1	1	7	9	2
Ctrl	1	1	8	7	4
Ctrl	1	1	9	11	3
Ctrl	1	1	10	8	3
Ctrl	1	1	1	0	3
Ctrl	1	1	2	3	3
Ctrl	1	1	3	0	2
Ctrl	1	1	4	0	4
Ctrl	1	1	5	2	2
Ctrl	1	1	6	2	2
Ctrl	1	1	7	1	4
Ctrl	1	1	8	4	3
Ctrl	1	1	9	1	2
Ctrl	1	1	10	2	2
Ctrl	1	2	1	2	2
Ctrl	1	2	2	3	4
Ctrl	1	2	3	4	2
Ctrl	1	2	4	4	2
Ctrl	1	2	5	2	2
Ctrl	1	2	6	3	3
Ctrl	1	2	7	4	2
Ctrl	1	2	8	5	2
Ctrl	1	2	9	3	2
Ctrl	1	2	10	7	4
Ctrl	1	1	1	3	1
Ctrl	1	1	2	7	2
Ctrl	1	1	3	10	0
Ctrl	1	1	4	5	2
Ctrl	1	1	5	1	2
Ctrl	1	1	6	0	4
Ctrl	1	1	7	4	2
Ctrl	1	1	8	6	2
Ctrl	1	1	9	6	2
Ctrl	1	1	10	7	4
Ctrl	1	1	1	0	3
Ctrl	1	1	2	2	3
Ctrl	1	1	3	8	2
Ctrl	1	1	4	6	2
Ctrl	1	1	5	1	2
Ctrl	1	1	6	2	2
Ctrl	1	1	7	1	2
Ctrl	1	1	8	3	2
Ctrl	1	1	9	5	2
Ctrl	1	1	10	4	2
Ctrl	1	2	1	0	2
Ctrl	1	2	2	4	2
Ctrl	1	2	3	5	2
Ctrl	1	2	4	4	2
Ctrl	1	2	5	5	2
Ctrl	1	2	6	1	2
Ctrl	1	2	7	4	2
Ctrl	1	2	8	0	2
Ctrl	1	2	9	2	2
Ctrl	1	2	10	4	2
Ctrl	1	1	1	4	3
Ctrl	1	1	2	2	3
Ctrl	1	1	3	1	3
Ctrl	1	1	4	4	3
Ctrl	1	1	5	2	3
Ctrl	1	1	6	3	3
Ctrl	1	1	7	6	1
Ctrl	1	1	8	4	2
Ctrl	1	1	9	4	2
Ctrl	1	1	10	1	2
Ctrl	1	2	1	1	2
Ctrl	1	2	2	0	2
Ctrl	1	2	3	0	2
Ctrl	1	2	4	4	2
Ctrl	1	2	5	1	2
Ctrl	1	2	6	1	2
Ctrl	1	2	7	4	2
Ctrl	1	2	8	4	2
Ctrl	1	2	9	5	2
Ctrl	1	1	10	2	4
Ctrl	1	1	1	2	2
Ctrl	1	1	2	3	4
Ctrl	1	1	3	1	3
Ctrl	1	1	4	5	2
Ctrl	1	1	5	0	4
Ctrl	1	1	6	1	2
Ctrl	1	1	7	0	2
Ctrl	1	1	8	4	2
Ctrl	1	1	9	3	4
Ctrl	1	2	10	2	2
9-HO	0.001	1	1	5	3
9-HO	0.001	1	2	6	2
9-HO	0.001	1	3	8	4
9-HO	0.001	1	4	7	4
9-HO	0.001	1	5	5	4
9-HO	0.001	1	6	7	2
9-HO	0.001	1	7	7	4
9-HO	0.001	1	8	6	6
9-HO	0.001	1	9	5	4
9-HO	0.001	1	10	6	2
9-HO	0.01	1	1	10	5
9-HO	0.01	1	2	9	2
9-HO	0.01	1	3	10	4
9-HO	0.01	1	4	7	2
9-HO	0.01	1	5	8	3
9-HO	0.01	1	6	7	3
9-HO	0.01	1	7	6	2
9-HO	0.01	1	8	5	2
9-HO	0.01	1	9	7	2
9-HO	0.01	1	10	9	4

## Sheet: Figure 5b&d
			total Length of shoots (cm)					total Length of roots (cm)
		control	9-OH 10²	9-OH 10³			control	9-OH 10²	9-OH 10³
	1	0.543	1426	2329		1	0.9	0.84	3
	2	0.592	2416	2976		2	2	1	2.4
	3	0.486	1954	1487		3	1.7	1.7	2
	4	0.329	1887	1867		4	0.5	1.3	4.6
	5	0.285	0.921	1422		5	1.5	0.9	2.4
	6	0.263	2090	1502		6	1.2	1.4	0.97
	7	0.528	2846	1345		7	0.91	0.88	2.19
	8	0.694	2017	1235		8	1.39	1.98	3.4
	9	0.694	1594	0.794		9	1.09	2.4	1.15
	10	1457	1560	0.681		10	0.95	1.3	2
	11	0.353	0.871	1626
	12	0.355	1818	0.767
	13	0.756	0.536	0.763
	14	1173	1242	0.686
	15	0.415	0.999	1073
	16	0.631	0.523	1113
	17	1192	1109	0.892
	18	0.922	1069	0.904
	19	0.316	0.547	1203
	20	0.253	0.261	NA
	*NA (No shoots were developed on one side)
	length is measured for the shoots on both side of explant

## Sheet: Table 2
HO 2018 F5
	Metabolites	Chemical shift (δ)	δ (ppm) range	Integration no	No of H	Normalized no of H	Relative abundance
	DSS	0	0,02 to -0,02	9	9	1
	L-alanine	1.48	1,49 to 1,44	668455	3	222818	0.0149217
	L-arginine	1.7	1,68 to 1,78	1.76934e+06	2	884671	0.0592446
	1-kestose	5.41	5,45 to 5,41	3.61371e+06	1	3.61371e+06	0.242002
	β-D-glucose	4.64	4,65 to 4,61	735346	1	735346	0.0492446
	α-D-glucose	5.22	5,23 to 5,21	933667	1	933667	0.0625257
	Sucrose	5.41	5,41 to 5,38	5.6105e+06	1	5.6105e+06	0.375723
	Malate	2.66	2,63 to 2,71	2.84291e+06	1	2.84291e+06	0.190384
	Choline	3.19	3,20 to 3,18	800203	9	88911.5	0.00595422
						1.49325e+07
HO 2018 F6
	Metabolites	Chemical shift (δ)	δ (ppm) range	Integration no	No of H	Normalized no of H	Relative abundance
	DSS	0	0,02 to -0,02	9	9	1
	L-alanine	1.48	1,49 to 1,45	1.34436e+06	3	448119	0.0122547
	L-aspartate	2.67	2,73 to 2,62		2	0	0
	1-kestose	5.41	5,45 to 5,40	4.93552e+06	1	4.93552e+06	0.134972
	β-D-glucose	4.64	4,66 to 4,61	7.24685e+06	1	7.24685e+06	0.19818
	α-D-glucose	5.22	5,23 to 5,21	415446	1	415446	0.0113613
	Sucrose	5.39	5,41 to 5,38	6.20033e+06	1	6.20033e+06	0.169561
	Choline	3.19	3,20 to 3,18	1.40489e+06	9	156099	0.00426886
	Malate	2.67	2,62 to 2,70	5.27261e+06	1	5.27261e+06	0.144191
	Citrate	2.53	2,57 to 2,51	2.25433e+06	2	1.12717e+06	0.0308247
	Lactate	1.32	1,35 to 1,28	2.0676e+07	3	6.892e+06	0.188476
	Acetate	1.91	1,93 to 1,88	11016665	3	3.67222e+06	0.100425
	Fumarate	6.5	6,51 to 6,50	140753	2	70376.3	0.00192459
	Formate	8.44	8,46 to 8,43	130185	1	130185	0.00356019
						3.65669e+07
HO 2018 F7
	Metabolites	Chemical shift (δ)	δ (ppm) range	Integration no	No of H	Normalized no of H	Relative abundance
	DSS	0	0,02 to -0,02	9	9	1
	L-alanine	1.48	1,48 to 1,44	911624	3	303874	0.0133936
	L-arginine	1.7	1,68 to 1,78	2.84449e+06	2	1.42225e+06	0.0626869
	1-kestose	5.41	5,41 to 5,38	4.34118e+06	1	4.34118e+06	0.191342
	β-D-glucose	4.64	4,66 to 4,61	3.64804e+06	1	3.64804e+06	0.160791
	α-D-glucose	5.22	5,24 to 5,21	773355	1	773355	0.0340864
	Sucrose	5.41	5,41 to 5,38	7.62635e+06	1	7.62635e+06	0.336139
	Malate	2.66	2,71 to 2,63	4.46304e+06	1	4.46304e+06	0.196713
	Choline	3.19	3,20 to 3,18	989978	9	109998	0.00484825
						2.26881e+07
HO 2018 F8
	Metabolites	Chemical shift (δ)	δ (ppm) range	Integration no	No of H	Normalized no of H	Relative abundance
	DSS	0	0.02 to -0.02	9	9	1
	L-alanine	1.48	1.48 to 1.44	660050	3	220017	0.0218665
	L-aspartate	2.8	2.83 to 2.77	141755	2	70877.6	0.00704421
	1-kestose	5.41	5.43 to 5.38	2.85485e+06	1	2.85485e+06	0.283731
	β-D-glucose	4.64	4.66 to 4.61	526205	1	526205	0.0522972
	α-D-glucose	5.22	5.23 to 5.21	290060	1	290060	0.0288278
	Sucrose	5.4	5.41 to 5.38	4.11592e+06	1	4.11592e+06	0.409063
	Choline	3.19	3.20 to 3.18	367484	9	40831.5	0.00405806
	Malate	2.66	2.71 to 2.63	612256	1	612256	0.0608494
	Citrate	2.53	2.58 to 2.51	642502	2	321251	0.0319277
	Lactate	1.32	1.35 to 1.27	313042	3	104347	0.0103706
	Acetate	1.91	1.92 to 1.89	2.43957e+06	3	813190	0.0808193
	Fumarate	6.5	6.51 to 6.50	49760	2	24880	0.00247271
	Formate	8.44	8.46 to 8.43	67141.8	1	67141.8	0.00667292
						1.00618e+07
HO 2020 crude
	Metabolites	Chemical shift (δ)	δ (ppm) range	Integration no	No of H	Normalized no of H	Relative abundance
	L-alanine	1.48	1.48 to 1.44	534982	3	178327	0.0146476
	L-aspartate	2.8	2.83 to 2.77	412554	2	206277	0.0169434
	1-kestose	5.41	5.43 to 5.38	1.50909e+06	1	1.50909e+06	0.123954
	β-D-glucose	4.64	4.66 to 4.61	2.95139e+06	1	2.95139e+06	0.242424
	α-D-glucose	5.22	5.23 to 5.21	2.27187e+06	1	2.27187e+06	0.186609
	Sucrose	5.4	5.41 to 5.38		1	0	0
	Choline	3.19	3.22 to 3.21	1.53405e+06	9	170450	0.0140006
	Malate	2.66	2.71 to 2.63	1.91377e+06	1	1.91377e+06	0.157195
	Citrate	2.53	2.58 to 2.51	2.56239e+06	2	1.28119e+06	0.105236
	Lactate	1.32	1.35 to 1.27	1.22653e+06	3	408844	0.0335819
	Acetate	1.91	1.92 to 1.89	3.46435e+06	3	1.15478e+06	0.0948525
	Fumarate	6.5	6.51 to 6.50	169720	2	84860.1	0.0069703
	Formate	8.44	8.46 to 8.43	43666.4	1	43666.4	0.00358671
						1.21745e+07

## Sheet: Figure S2
Treatment	Plate no (Rep)	Seedling no	PRL	ARN	LRN
Ctrl	1	1	3.57	0	10
	1	2	4.464	0	9
	1	3	2.724	4	6
	1	4	1.577	1	9
	1	5	4.56	0	8
	1	6	3.799	0	6
	1	7	5.457	2	10
	1	8	4.146	0	6
	1	9	4.195	1	9
	1	10	6.079	1	8
	2	1	2.473	2	9
	2	2	2.429	0	8
	2	3	4.321	2	10
	2	4	4.715	1	9
	2	5	3.406	2	6
	2	6	5.626	0	8
	2	7	4.706	0	9
	2	8	2.23	1	10
	2	9	2.245	0	6
	2	10	5.524	1	8
	3	1	4.009	1	9
	3	2	3.655	0	8
	3	3	1.325	1	10
	3	4	3.402	2	9
	3	5	3.953	1	6
	3	6	2.794	2	7
	3	7	5.173	0	8
	3	8	2.653	1	10
	3	9	3.224	0	11
	3	10	4.632	1	9
EH_10-1	1	1	0.465	2	4
	1	2	0.661	4	2
	1	3	0.637	4	1
	1	4	0.778	3	1
	1	5	0.684	4	1
	1	6	0.907	2	1
	1	7	0.76	3	1
	1	8	0.562	6	1
	1	9	0.559	6	0
	1	10	0.67	1	0
	2	1	0.896	6	1
	2	2	0.567	6	0
	2	3	0.619	4	0
	2	4	0.841	5	1
	2	5	0.79	4	0
	2	6	0.679	3	1
	2	7	0.634	6	1
	2	8	0.586	4	1
	2	9	0.489	3	1
	2	10	0.575	4	1
	3	1	0.809	5	2
	3	2	0.666	2	1
	3	3	0.473	3	2
	3	4	0.883	6	1
	3	5	0.666	3	0
	3	6	0.487	5	2
	3	7	0.819	3	1
	3	8	0.794	5	0
	3	9	0.812	3	2
	3	10	0.735	6	0
EH_10-2	1	1	3.512	0	4
	1	2	3.512	2	2
	1	3	3.696	2	5
	1	4	2.119	2	3
	1	5	1.435	1	4
	1	6	4.966	1	6
	1	7	2.195	3	4
	1	8	1.435	2	1
	1	9	3.329	0	4
	1	10	2.161	0	4
	2	1	2.649	3	2
	2	2	3.356	2	2
	2	3	2.508	3	1
	2	4	3.901	1	3
	2	5	4.316	1	3
	2	6	2.161	2	7
	2	7	3.901	1	6
	2	8	4.316	1	2
	2	9	3.068	0	0
	2	10	3.684	0	0
	3	1	4.316	3	2
	3	2	3.901	2	3
	3	3	3.684	3	5
	3	4	3.322	0	2
	3	5	3.522	2	2
	3	6	2.649	3	2
	3	7	3.322	3	2
	3	8	3.023	1	2
	3	9	3.602	2	5
	3	10	3.539	1	6
EH_10-3	1	1	2.088	0	8
	1	2	3.627	2	12
	1	3	5.544	2	13
	1	4	2.04	2	16
	1	5	1.852	2	10
	1	6	4.615	2	9
	1	7	2.833	0	6
	1	8	2.605	0	9
	1	9	4.785	1	23
	1	10	3.23	1	14
	2	1	4.44	0	2
	2	2	5.535	2	2
	2	3	2.086	2	8
	2	4	2.844	1	3
	2	5	4.916	0	1
	2	6	2.04	0	2
	2	7	2.64	3	10
	2	8	4.765	1	2
	2	9	4.547	3	5
	2	10	4.735	2	8
	3	1	3.345	1	2
	3	2	4.658	3	2
	3	3	4.37	3	1
	3	4	3.094	2	2
	3	5	3.525	0	3
	3	6	4.37	2	6
	3	7	6.698	2	13
	3	8	4.152	3	10
	3	9	4.272	2	6
	3	10	5.33	1	6
EA_10-1	1	1	2.213	1	3
	1	2	3.942	1	0
	1	3	3.822	2	3
	1	4	2.58	2	0
	1	5	3.219	4	2
	1	6	3.963	1	7
	1	7	2.729	1	7
	1	8	3.649	1	3
	1	9	4.222	3	2
	1	10	3.387	0	4
	2	1	3.891	1	2
	2	2	3.691	3	4
	2	3	1.815	2	3
	2	4	2.978	2	4
	2	5	3.284	2	3
	2	6	2.617	1	4
	2	7	3.374	0	3
	2	8	3.627	2	0
	2	9	1.099	1	5
	2	10	2.541	2	7
	3	1	3.922	1	4
	3	2	3.958	0	4
	3	3	3.672	1	1
	3	4	2.066	1	2
	3	5	1.475	1	2
	3	6	3.791	0	5
	3	7	3.262	1	4
	3	8	3.958	0	3
	3	9	3.94	4	1
	3	10	3.375	0	3
EA_10-2	1	1	6.612	1	2
	1	2	4.871	0	2
	1	3	4.237	2	5
	1	4	4.123	2	6
	1	5	4.31	1	3
	1	6	4.296	0	2
	1	7	5.334	0	3
	1	8	3.245	0	1
	1	9	2.612	2	2
	1	10	5.307	0	3
	2	1	3.245	3	13
	2	2	2.737	1	12
	2	3	4.146	0	15
	2	4	5.339	1	7
	2	5	2.713	2	2
	2	6	2.508	0	2
	2	7	5.485	1	17
	2	8	2.952	1	4
	2	9	3.937	0	3
	2	10	6.82	0	13
	3	1	3.485	1	6
	3	2	6.446	0	2
	3	3	3.813	3	18
	3	4	1.613	1	7
	3	5	5.356	2	15
	3	6	3.169	3	15
	3	7	2.924	2	4
	3	8	3.323	3	24
	3	9	5.311	3	14
	3	10	2.881	1	4
EA_10-3	1	1	3.687	2	4
	1	2	4.538	2	4
	1	3	3.75	0	1
	1	4	3.879	0	12
	1	5	5.064	0	9
	1	6	3.338	2	18
	1	7	5.524	3	10
	1	8	3.927	0	9
	1	9	4.462	0	7
	1	10	2.526	2	0
	2	1	6.933	1	4
	2	2	4.532	0	5
	2	3	4.1	1	6
	2	4	3.185	3	14
	2	5	3.83	0	6
	2	6	3.579	2	23
	2	7	3.969	2	13
	2	8	3.822	2	17
	2	9	5.466	1	8
	2	10	5.247	0	3
	3	1	6.127	1	4
	3	2	3.385	0	5
	3	3	6.008	1	6
	3	4	4.966	1	4
	3	5	5.162	3	16
	3	6	3.576	0	3
	3	7	4.828	1	12
	3	8	4.437	4	6
	3	9	2.925	3	13
	3	10	4.858	2	6
HE_10-1	1	1	5.4	2	21
	1	2	5.538	1	4
	1	3	3.333	1	8
	1	4	5.192	1	10
	1	5	5.093	3	19
	1	6	3.972	1	7
	1	7	5.144	3	1
	1	8	5.898	3	8
	1	9	4.733	3	14
	1	10	4.445	0	0
	2	1	6.24	2	5
	2	2	2.508	1	19
	2	3	6.33	1	7
	2	4	4.363	1	8
	2	5	4.702	0	7
	2	6	3.802	1	7
	2	7	6.671	2	5
	2	8	4.009	2	1
	2	9	2.858	2	1
	2	10	3.2	1	6
	3	1	3.154	3	3
	3	2	3.953	3	0
	3	3	4.103	0	7
	3	4	4.398	1	7
	3	5	5.308	0	1
	3	6	2.261	2	4
	3	7	5.189	2	7
	3	8	5.336	2	8
	3	9	2.809	0	8
	3	10	4.126	1	9
HE_10-2	1	1	4.573	1	8
	1	2	5.886	1	11
	1	3	5.073	1	12
	1	4	6.496	3	14
	1	5	2.697	2	9
	1	6	4.103	2	9
	1	7	3.563	1	1
	1	8	2.893	0	5
	1	9	5.264	0	8
	1	10	4.634	0	0
	2	1	4.297	3	2
	2	2	4.83	1	12
	2	3	4.655	3	14
	2	4	4.054	0	5
	2	5	4.735	0	5
	2	6	5.359	0	7
	2	7	5.497	1	13
	2	8	5.877	0	9
	2	9	1.487	0	0
	2	10	5.645	0	3
	3	1	2.329	1	7
	3	2	4.712	2	13
	3	3	5.887	1	11
	3	4	3.714	1	18
	3	5	1.367	0	3
	3	6	1.585	2	4
	3	7	5.201	0	2
	3	8	1.949	0	6
	3	9	3.674	0	3
	3	10	3.55	1	3
HE_10-3	1	1	3.952	1	6
	1	2	3.874	0	18
	1	3	3.917	0	8
	1	4	5.804	1	14
	1	5	3.75	2	9
	1	6	5.169	2	12
	1	7	3.67	2	14
	1	8	4.114	1	16
	1	9	4.78	0	11
	1	10	5.129	2	6
	2	1	5.715	0	4
	2	2	4.824	2	8
	2	3	4.132	2	6
	2	4	3.974	3	3
	2	5	5.73	2	2
	2	6	5.775	1	14
	2	7	4.145	1	7
	2	8	6.303	1	4
	2	9	2.781	2	0
	2	10	3.686	3	9
	3	1	5.323	1	8
	3	2	5.188	2	16
	3	3	3.464	2	5
	3	4	5.727	3	14
	3	5	3.33	0	7
	3	6	2.776	2	11
	3	7	5.319	0	2
	3	8	5.126	1	16
	3	9	4.157	1	12
	3	10	4.314	3	5

## Sheet: Figure S4
2018 HO										2020 HO
Treatment	Plate no (Rep)	Seedling no	PRL	ARN	LRN					Treatment	Plate no (Rep)	Seedling no	PRL	ARN	LRN
2018Ctrl	1	1	3.57	0	10					2020Ctrl	1	1	1	3	3
	1	2	4.464	0	9						1	2	2.551	2	4
	1	3	2.724	4	6						1	3
	1	4	1.577	1	9						1	4	3.104	2	1
	1	5	4.56	0	8						1	5	4.698	3	3
	1	6	3.799	0	6						1	6	6.96	3	7
	1	7	5.457	2	10						1	7	5.733	3	4
	1	8	4.146	0	6						1	8	7.098	3	14
	1	9	4.185	1	9						1	9	5.391	3	3
	1	10	6.079	1	8						1	10	4.902	1	4
	2	1	2.473	2	9						2	1	1.23	3	1
	2	2	2.429	0	8						2	2	5.126	1	2
	2	3	4.321	2	10						2	3	3.457	4	1
	2	4	4.715	1	9						2	4	6.506	3	4
	2	5	3.406	2	6						2	5	4.741	2	1
	2	6	5.626	0	8						2	6	3.001	2	0
	2	7	4.706	0	9						2	7	3.632	5	2
	2	8	2.23	1	10						2	8	0.9	1	1
	2	9	2.245	0	6						2	9	6.356	2	4
	2	10	5.524	1	8						2	10	0.739	3	2
	3	1	4.009	1	9						3	1	0.829	2	1
	3	2	3.655	0	8						3	2	1.793	4	1
	3	3	1.325	1	10						3	3	1.351	4	2
	3	4	3.402	2	9						3	4	1.033	4	3
	3	5	3.953	1	6						3	5	1.126	3	3
	3	6	2.794	2	7						3	6	2.158	5	1
	3	7	5.173	0	8						3	7	1.19	3	1
	3	8	2.653	1	10						3	8	0.693	3	1
	3	9	3.224	0	11						3	9	2.297	3	0
	3	10	4.632	1	9						3	10	0.971	4	1
2018HO_10-1	1	1	4.815	1	8					2020HO_10-1	1	1	4.661	1	1
	1	2	3.718	0	10						1	2	1.708	4	1
	1	3	4.364	1	16						1	3	0.823	2	0
	1	4	4.743	2	15						1	4	4.331	2	1
	1	5	6.727	1	12						1	5	6.322	1	4
	1	6	3.642	0	8						1	6	6.969	1	9
	1	7	7.618	0	9						1	7	3.125	2	2
	1	8	3.148	0	19						1	8	2.164	4	2
	1	9	6.526	0	16						1	9	0.627	2	2
	1	10	2.778	1	12						1	10	0.824	3	3
	2	1	6.609	1	12						2	1	6.901	2	13
	2	2	5.675	2	10						2	2	1.953	2	0
	2	3	6.046	1	11						2	3	7.146	2	10
	2	4	6.473	0	12						2	4	6.091	3	7
	2	5	5.569	0	16						2	5	2.875	2	1
	2	6	6.411	1	12						2	6	6.416	3	7
	2	7	5.661	1	10						2	7	5.392	1	5
	2	8	7.389	1	10						2	8	6.173	3	8
	2	9	5.699	1	9						2	9	3.887	3	0
	2	10	7.27	1	8						2	10	5.159	1	3
	3	1	5.429	1	6						3	1	4.863	1	2
	3	2	5.777	1	10						3	2	4.359	3	1
	3	3	3.47	2	12						3	3	5.388	1	5
	3	4	6.363	2	14						3	4	4.936	1	1
	3	5	6.507	1	15						3	5	5.64	3	4
	3	6	4.903	0	14						3	6	7.204	2	8
	3	7	5.144	0	12						3	7	5.956	0	5
	3	8	3.118	1	13						3	8	5.343	2	2
	3	9	6.13	1	15						3	9	5.775	0	2
	3	10	3.737	1	10						3	10	6.695	0	11
2018HO_10-2	1	1	3.652	0	7					2020HO_10-2	1	1	5.869	6	6
	1	2	5.721	0	17						1	2	5.386	3	4
	1	3	4.851	0	5						1	3	3.901	0	3
	1	4	6.42	0	6						1	4	3.643	3	2
	1	5	6.135	0	16						1	5	3.71	4	2
	1	6	6.218	1	12						1	6	6.251	2	5
	1	7	5.627	1	14						1	7	0.833	3	2
	1	8	4.396	1	13						1	8	6.328	3	7
	1	9	5.227	1	7						1	9	5.989	1	7
	1	10	5.227	1	6						1	10	7.031	4	9
	2	1	4.518	1	14						2	1	4.389	3	1
	2	2	4.096	2	16						2	2	5.706	0	7
	2	3	5.607	0	6						2	3	2.985	3	2
	2	4	6.147	1	9						2	4	5.772	2	3
	2	5	4.947	0	12						2	5	7.327	3	9
	2	6	6.16	1	7						2	6	7.212	1	8
	2	7	4.965	3	15						2	7	2.077	3	1
	2	8	3.321	1	19						2	8	2.95	4	3
	2	9	5.753	2	12						2	9	3.025	4	3
	2	10	3.454	2	23						2	10	3.55	2	2
	3	1	4.301	1	9						3	1	6.23	1	5
	3	2	7.037	2	10						3	2	4.267	0	3
	3	3	5.511	2	6						3	3	6.098	2	10
	3	4	7.32	2	16						3	4	8.457	3	15
	3	5	5.557	2	15						3	5	5.088	1	3
	3	6	5.179	2	13						3	6	2.667	0	2
	3	7	6.045	0	6						3	7	5.025	1	5
	3	8	4.147	2	9						3	8	2.012	3	2
	3	9	6.141	0	5						3	9	6.592	2	8
	3	10	6.798	1	8						3	10	6.08	5	8
2018HO_10-3	1	1	3.89	2	16					2020HO_10-3	1	1	1.988	4	3
	1	2	3.706	3	10						1	2	3.229	0	1
	1	3	6.737	2	6						1	3	3.327	2	2
	1	4	4.509	1	13						1	4	2.95	1	4
	1	5	3.921	0	15						1	5	2.117	3	1
	1	6	4.785	0	5						1	6	4.1	3	4
	1	7	3.523	1	3						1	7	4.612	4	1
	1	8	5.795	0	6						1	8	1.913	2	3
	1	9	5.508	2	6						1	9	0.854	2	1
	1	10	5.9	0	9						1	10	0.871	3	3
	2	1	3.096	3	12						2	1	0.826	3	1
	2	2	2.311	0	9						2	2	3.833	3	1
	2	3	3.138	3	15						2	3	2.644	7	2
	2	4	2.585	1	6						2	4	3.109	2	1
	2	5	6.495	1	12						2	5	2.096	3	3
	2	6	3.778	0	6						2	6	2.164	4	0
	2	7	4.018	0	8						2	7	2.79	2	2
	2	8	2.383	1	21						2	8	2.944	3	1
	2	9	4.833	2	12						2	9	2.079	2	3
	2	10	4.833	4	13						2	10	3.115	2	0
	3	1	5.618	2	4						3	1	2.53	3	1
	3	2	1.959	2	13						3	2	1.749	3	5
	3	3	4.904	0	5						3	3	3.493	2	2
	3	4	3.307	0	15						3	4	3.56	2	3
	3	5	3.183	0	4						3	5	2.255	1	3
	3	6	5.009	2	6						3	6	2.386	1	4
	3	7	4.639	0	3						3	7	5.197	2	3
	3	8	3.17	2	6						3	8	5.757	1	6
	3	9	3.298	1	7						3	9	5.76	2	10
	3	10	5.429	1	12						3	10	5.276	4	4

[truncated: 2 more sheets: Figure S5, Figure S6]
